# Supplementary material for: Accelerating Dalbergia odorifera Plantation Breeding: SSR-Based Genetic Diversity and Trait Associations for Enhanced Heartwood Yield
Source: Plants (Basel). 2025 Dec 12;14(24):3787. doi: 10.3390/plants14243787 (PMC12736494; doi:10.3390/plants14243787)
Supplement: Supplementary file 1 [file plants-14-03787-s001.zip]

Archive with 1 entries (1 files):
- plants-3962975-supplementary.pdf
